# Supplementary material for: No Impact of Seasonality of Diagnoses on Baseline Tumor Immune Infiltration, Response to Treatment, and Prognosis in BC Patients Treated with NAC
Source: Cancers (Basel). 2022 Jun 23;14(13):3080. doi: 10.3390/cancers14133080 (PMC9264787; doi:10.3390/cancers14133080)
Supplement: Supplementary file 1 [file cancers-14-03080-s001.zip]

Archive with 1 entries (1 files):
- cancers-1746642-supplementary.pdf
